# Supplementary material for: Comparison of cryptobenthic reef fish communities among microhabitats in the Red Sea
Source: PeerJ. 2018 Jun 18;6:e5014. doi: 10.7717/peerj.5014 (PMC6011822; doi:10.7717/peerj.5014)
Supplement: Supplemental Information 6 — Table includes abundances for each fish species, and all gobies collected, and in which habitat. This data was used in R to create the nMDS plot for all fish species collected and the plot for all gobies collected. [file peerj-06-5014-s006.xls]

## Sheet: Goby nMDS data.csv
Habitat	A albimaculatus	B natans	E punyit	E guttata	Eviota 2	Gobiidae 1	Gobiidae 3	Gobiidae 8	Gobiidae 9	G rivulatus	G citrinus	C amikami	G anjerensis	Gobiidae 5	Gobiidae 6	Gobiidae 7	Gobiidae 4	G reticulatus	L garaciliosa	P prognatha	Eviota 1	T flavicaudatum	Eviota RedSea3	K hectori	Gobiidae 2	E distigma	I decoratus	E zebrina	A semipunctata	C bifasciatus	T avidori
Coral	0	1	0	0	0	0	0	0	0	0	0	0	0	0	0	0	0	2	0	0	0	0	0	2	0	2	0	2	0	0	1
Coral	0	0	0	0	0	0	0	0	0	0	0	1	0	0	0	0	0	0	0	0	0	0	1	1	0	3	0	0	0	2	3
Coral	0	0	0	0	0	0	0	0	0	0	0	0	0	0	0	0	0	0	0	0	0	1	0	1	0	1	0	2	0	0	10
Coral	0	0	0	0	0	0	0	0	0	0	1	0	0	0	0	0	0	0	0	2	0	0	0	0	0	0	1	3	0	0	3
Rubble	0	0	0	0	0	0	0	1	0	0	0	1	1	0	0	0	1	0	3	0	0	0	2	1	0	5	1	4	6	4	0
Rubble	0	0	0	0	0	0	0	0	0	0	0	0	0	0	0	0	0	0	0	0	1	0	0	0	1	0	1	1	7	8	1
Rubble	0	0	0	0	0	0	0	0	0	0	0	0	0	1	0	0	1	1	0	0	0	5	0	3	1	2	1	5	1	4	21
Rubble	0	0	1	1	1	0	0	0	0	0	0	0	0	0	0	1	0	0	0	0	3	0	4	0	2	0	3	4	2	4	3
Rubble	0	0	0	0	0	1	1	0	1	0	0	0	1	0	1	1	1	0	0	0	1	0	0	0	5	1	4	1	10	6	1
Sand	0	0	0	0	0	0	0	0	0	0	0	0	0	1	0	0	0	0	0	0	0	0	0	0	1	0	1	0	0	0	0
Sand	0	0	0	0	0	0	0	0	0	0	0	0	0	0	1	0	0	0	0	0	0	0	0	1	0	0	1	0	0	0	0
Sand	1	0	0	0	0	0	0	0	0	0	0	0	0	0	0	0	0	0	0	1	0	0	1	0	1	2	3	0	0	1	1
Sand	0	0	0	0	0	0	0	0	0	1	0	0	0	0	0	0	0	0	0	0	0	0	0	0	0	1	4	0	0	0	0

## Sheet: All fish nMDS data.csv
Habitat	Amblygobius albimaculatus	Asterropteryx_semipunctata	Bryaninops_natans	Callogobius_amikami	Callogobius_bifasciatus	Eviota_distigma	Eviota punyit	Eviota_guttata	Eviota_sp_1 candy cane	Eviota sp 2	Eviota_sp_RedSea3	Eviota_zebrina	Gnatholepis sp 1	Gobiidae sp 2 M eyebar	Gobiidae sp 4	Gobiidae sp 5	Gobiidae sp 6	Gobiidae sp 7	Gobiidae sp 8	Gobiidae sp 9	Gobiidae sp 1	Gobiidae sp 3	Gobiodon_reticulatus	Gobiodon_rivulatus	Gobiodon citrinus	Istigobius_decoratus	Koumansetta_hectori	Lotilia_garaciliosa	Pleurosicya_prognatha	Trimma_avidori	Trimma_flavicaudatum	Amblyglyphidodon flavilatus	Apogon sp 1	Bothus leopardinus	Chlidichthys rubiceps	Canthigaster pygmaea	Centropyge multispinis	Chaetodon austriacus	Cheilodipterus pygmaios	Chlidichthys auratus	Chromis viridis	Congrogadinae	Pomacentridae sp 1	Pomacentridae sp 2	Pomacentridae sp 3	Dascyllus melanurus	Callionymidae sp 1	Ecsenius aroni	Ecsenius frontalis
Coral	0	1	0	0	2	0	0	0	0	0	2	0	0	0	0	0	0	0	0	0	0	2	0	0	0	2	0	0	1	0	0	0	0	0	0	1	0	0	0	0	0	0	0	0	0	0	1	0	0
Coral	0	0	0	1	2	3	0	0	0	0	1	0	0	0	0	0	0	0	0	0	0	0	0	0	0	0	1	0	0	3	0	0	0	0	1	0	0	0	0	0	0	0	0	0	0	0	0	0	0
Coral	0	0	0	0	1	0	0	0	0	0	2	0	0	0	0	0	0	0	0	0	0	0	0	0	0	1	0	0	10	1	0	1	0	0	1	0	1	1	0	0	0	1	2	0	0	0	0	0	0
Coral	0	1	0	0	0	0	0	0	0	0	0	0	0	0	0	0	0	0	0	0	0	0	0	0	0	0	0	0	1	0	0	0	0	0	0	0	0	0	0	0	0	0	0	0	0	0	0	0	0
Coral	0	0	0	0	0	0	0	0	0	0	0	3	0	0	0	0	0	0	0	0	0	0	0	0	1	1	0	0	2	3	0	5	0	0	0	0	0	0	0	0	0	0	0	0	0	0	0	0	0
Rubble	0	6	0	1	4	5	0	0	0	0	2	4	1	0	1	0	0	0	1	0	0	0	0	0	0	1	1	3	0	0	0	0	0	0	1	0	0	0	0	0	0	1	0	0	0	0	0	0	0
Rubble	0	7	0	0	8	0	0	0	1	0	0	1	0	1	0	0	0	0	0	0	0	0	0	0	0	1	0	0	0	1	0	0	0	0	0	0	0	0	0	0	0	0	0	0	0	0	0	0	0
Rubble	0	1	0	0	4	2	0	0	0	0	0	5	0	1	1	1	0	0	0	0	0	0	1	0	0	1	3	0	0	21	5	0	0	0	0	1	0	0	3	2	0	0	0	0	0	0	0	1	1
Rubble	0	2	0	0	4	0	1	1	3	1	4	4	0	2	0	0	0	1	0	0	0	0	0	0	0	3	0	0	0	3	0	0	0	0	0	0	0	0	0	0	0	0	0	0	0	0	0	0	0
Rubble	0	10	0	0	6	1	0	0	1	0	0	1	1	5	1	0	1	1	0	1	1	1	0	0	0	4	0	0	0	1	0	4	0	0	0	0	0	0	0	0	1	0	0	0	1	1	0	0	0
Sand	0	0	0	0	0	0	0	0	0	0	0	0	0	1	0	1	0	0	0	0	0	0	0	0	0	1	0	0	0	0	0	0	0	1	0	0	0	0	0	0	0	0	0	0	0	0	2	0	0
Sand	0	0	0	0	0	0	0	0	0	0	0	0	0	0	0	0	1	0	0	0	0	0	0	0	0	1	1	0	0	0	0	0	0	0	0	0	0	0	0	0	0	0	0	0	0	0	1	0	0
Sand	1	0	0	0	1	2	0	0	0	0	1	0	0	1	0	0	0	0	0	0	0	0	0	0	0	3	0	0	1	1	0	0	0	0	0	0	0	0	0	0	0	0	0	0	0	0	1	0	0
Sand	0	0	0	0	0	0	0	0	0	0	0	0	0	0	0	0	0	0	0	0	0	0	0	0	0	0	0	0	0	0	0	0	0	0	0	0	0	0	0	0	0	0	0	0	0	0	1	0	0
Sand	0	0	0	0	0	1	0	0	0	0	0	0	0	0	0	0	0	0	0	0	0	0	0	1	0	4	0	0	0	0	0	0	0	0	0	0	0	0	0	0	0	0	0	0	0	0	0	0	0
[truncated: 25 more columns]
