# Supplementary material for: Comparison of cryptobenthic reef fish communities among microhabitats in the Red Sea
Source: PeerJ. 2018 Jun 18;6:e5014. doi: 10.7717/peerj.5014 (PMC6011822; doi:10.7717/peerj.5014)
Supplement: Supplemental Information 10 — The R code that was used for ANOVAs that calculate abundance, richness, diversity, and rugosity for all fish, as well as gobies. [file peerj-06-5014-s010.txt]

data1 = read.csv(file.choose(), header = TRUE)
###Use files named: Goby communities for ANOVA.csv
### AND Fish communities for ANOVA.csv

data1

############## Abundance ####################
boxplot(data1$Abundance ~ data1$Habitat)

abundance.aov = aov(data1$Abundance ~ data1$Habitat)
summary(abundance.aov)


########################## Richness #####################
boxplot(data1$Richness ~ data1$Habitat)

richness.aov = aov(data1$Richness ~ data1$Habitat)
summary(richness.aov)


################ Diversity #####################
boxplot(data1$Diversity ~ data1$Habitat)

diversity.aov = aov(data1$Diversity ~ data1$Habitat)
summary(diversity.aov)


################ Rugosity ###################
boxplot(data1$Rugosity ~ data1$Habitat)

rugosity.aov = aov(data1$Rugosity ~ data1$Habitat)
summary(rugosity.aov)
