# Supplementary material for: Comparison of cryptobenthic reef fish communities among microhabitats in the Red Sea
Source: PeerJ. 2018 Jun 18;6:e5014. doi: 10.7717/peerj.5014 (PMC6011822; doi:10.7717/peerj.5014)
Supplement: Supplemental Information 11 — Sequences submitted to GenBank, but not publicly available yet. Accession numbers MG583518–MG583524 and MH160733–MH160761. [file peerj-06-5014-s011.txt]

>RSAF1 [organism=Bryaninops natans]
CACTAAGCATCCTCATTCGAGCCGAACTGAGTCAACCAGGGCCCTTGCTTGGAGACGACCAGCTTTACAACGTAATCGTTACAGCACATGCGTTTGTAATAATCTTCTTTATAGTAATACCAATTATGATTGGAGGTTTCGGGAACTGACTTATCCCTCTTATGATCGGAGCCCCTGATATAGCATTTCCCCGAATAAATAACATAAGCTTTTGGCTACTCCCTCCTTCTTTTCTTCTACTCCTGGCATCCTCAGGTGTTGAATCCGGAGCAGGGACAGGATGAACTGTTTATCCACCCCTATCAGGAAACCTCGCTCACGCAGGGGCCTCAGTCGATCTCACAATCTTTTCCCTCCACCTGGCCGGAATTTCTTCTATCCTAGGGGCAATCAACTTTATTACGACCATCCTTAATATGAAACCCCCTGCCATTTCTCAATACCAAACCCCCCTATTTGTGTGAGCAGTACTAATTACGGCAGTGCTGCTACTATTGTCGCTACCCGTTCTCGCAGCTGGTATTACAATACTTCTTACAGACCGTAA


>RSAF2 [organism=Gobiodon reticulatus]
GCCTTAAGCCTACTCATTCGAGCCGAACTTAGCCAGCCTGGGGCTCTCCTCGGGGACGACCAAATCTATAATGTAATCGTCACTGCCCACGCATTCGTGATGATTTTCTTTATAGTAATGCCAATCATGATCGGAGGATTTGGAAATTGATTAATTCCTCTAATGATTGGAGCCCCCGACATGGCCTTCCCTCGAATGAACAACATGAGCTTCTGACTTCTCCCCCCTTCCTTCCTCCTACTGCTGGCATCCTCCGGGGTTGAAGCAGGGGCAGGTACAGGATGAACTGTCTACCCTCCCCTCTCTGGTAATTTAGCACACGCCGGAGCATCCGTTGATCTAACCATCTTTTCTCTACATCTTGCAGGCATTTCTTCTATCCTGGGGGCAATCAACTTCATTACTACTATTATTAACATAAAACCTCCTACTATCTCTCAATACCAGACACCCCTGTTCGTCTGGGCTGTACTGATTACAGCAGTACTACTCCTTCTGTCCCTTCCCGTTCTTGCTGCCGGGATTACAATGCTACTCACAGATCGAAACCTCAACACAACATTTTTCGACCCTGCAGGGGGAGGGGACCCTATTCTTTACCAACACCTGTTCTGATTCT


>RSAF3 [organism=Trimma flavicaudatum]
GGGAACCGCATTAAGCCTTCTTATTCGAGCCGAACTTTGTCAACCAGGAGCCCTTCTTGGGGATGACCAAGTTTACAATGTTATTGTTACCGCACATGCTTTCGTAATAATTTTTTTTATAGTAATACCTATTTTAATTGGAGGCTTTGGAAACTGGCTTGTACCTTTAATAATTGGGGCTCCAGACATGGCTTTCCCTCGAATAAACAATATAAGCTTTTGACTTCTTCCTCCATCTTTTCTACTCCTTTTAGCTTCTTCAGGCGTAGAAGCCGGGGCAGGGACTGGTTGAACAGTCTACCCGCCTCTCTCAGGAAACCTGGCTCACGCAGGCGCTTCTGTTGATTTAACTATCTTTTCTTTACACTTGGCAGGTATTTCGTCTATTCTTGGTGCAATCAATTTTATTACTACCATTATTAATATGAAACCACCTGCAATTACGCAATACCAAACGCCTCTATTTGTGTGAGCAGTATTTATTACTGCTATTTTACTTCTGCTTTCTCTCCCTGTTCTTGCAGCAGCCATTACTATACTTTTAACTGATCGCAACTTAAACACTACCTTCTTCGACCCTGCAGGAGGAGGAGACCCAATTCTTTACCAACACTTATTCTGATTCTTC

>RSAF4 [organism=Gobiidae sp. 2]
ATAGTCGGAACTGGTCTCAGCCTGCTAATTCGGGCAGAGCTCTCTCAGCCCGGCACCCTTCTAGGCGACGACCAAATGTATAACGTAATCATTACAGCCCATGCTTTCGTGATAATTTTTTTTATAGTCATGCCAATTATGATCGGCGGATTCGGGAACTGACTGGTTCCTATGATGATTGGGGCCCCCGATATAGCATTCCCTCGAATAAACAACATAAGCTTTTGAATGCTTCCCCCCTCCTTTTTTCTCCTCTTAGCCTCATCGGGCTTTGAGTCGGGGGCAGGCACAGGGTGGACCGTCTACCCCCCTCTTGCAGGGAACTTGGCCCACTCTGGGCCCTCGGTTGACCTAACCATCTTCTCACTTCATCTTGCCGGCATCTCATCTATTCTTGGCGCAATTAACTTTATCACTACTATTATTAATATGAAACCCCCCACTACAACTCAACACCAGACGCCCCTCTTCGTGTGATCCGTCCTGATTACTGCAGTTCTCCTTCTCTTATCATTGCCCGTACTGGCAGCAGGGATTACGATGCTATTAACAGATCGAAATCTTAACACAAGCTTTTTCGACCCCGCAGGGGGTGGAGACCCGGTTCTCTACCAACACCTATTCTGATTCT

>RSAF5 [organism=Eviota sp. 1]
CCAGCCCGGGGCATTACTTGGCGACGATCAAATCTATAATGTAATCGTCACCGCCCATGCCTTCGTAATAATTTTCTTTATAGTAATACCCATTTTAATTGGAGGCTTCGGAAACTGACTGATCCCCCTAATGATTGGCGCCCCCGACATAGCCTTCCCTCGAATAAATAATATAAGTTTTTGACTCTTACCTCCCTCCTTCCTACTACTGCTAGCCTCCTCCGGAGTTGAAGCGGGGGCTGGCACCGGGTGAACAGTCTACCCACCCTTGGCGGGTAATCTGGCCCATGCCGGGGCTTCAGTTGATCTAACCATTTTCTCTCTTCACCTGGCAGGTATTTCCTCCATCCTCGGCGCTATCAACTTCATTACCACAATCCTTAATATGAAACCGCCCGCAATATCGCAATACCAAGTTCCTCTCTTTGTTTGAGCAGTTCTTATTACGGCAGTTCTATTACTTCTTTCCCTACCCGTCCTGGCGGCAGGTATTACAATGCTTCTGACAGACCGAAACTTAAACACCGCATTCTTTGACCCTGCGGGAGGGGGTGACCCAATCCTCTACCAACATCTGTTCTGATTCT

>RSAF6 [organism=Eviota sp. 2]
GGAATTGGAACCGCCCACGCCTTCGAAATAATCTTTTTTATGGCGATACCAATTATAATTGGGGGCTGCGGAAATTGACTCATCCCACTGATGATCGGTGCACCGGATATAGCTTTTCCCCGAATAAACAACATAAGCTTCTGACTCCTCCCACCTTCTTTTCTTCTCCTGTTAGCTTCCTCTGGTGTTGAGGCCGGGGCAGGGACTGGCTGGACGGTCTACCCTCCACTAGCAGGCAACTTAGCCCACGCTGGCGCATCTGTGGATCTTACAATTTTCTCTTTACACCTTGCAGGAATTTCTTCTATTTTAGGTGCAATCAACTTTATTACAACTATTATTAATATAAAACCTATCACCACAACACAATATCAAACTCCTCTGTTTGTATGAGCTGTCCTAATCACAGCCGTGCTTCTTCTCCTTTCACTACCAGTTCTTGCAGCAGGAATTACTATGCTTCTAACAGACCGAAATTTAAACACGACATTCTTTGACCCTGCTGGAGGGGGGGACCCGATCCTCTACCAGCACTTGTTCTGATTCT

>RSAF7 [organism=Gobiidae sp. 5]
ATGGAACGATGCACTAAGCTTACTTATTCGAGCGGAATTAAGCCAGCCCGGCGCCCTTCTAGGGGACGATCAAATCTACAACGTGATCGTCACCGCCCACGCATTCGTAATAATTTTCTTTATAGTAATACCAATTATGATTGGAGGCTTTGGAAATTGACTTATTCCTTTAATAATTGGAGCCCCTGATATGGCTTTCCCCCGAATAAACAACATGAGCTTTTGACTACTACCGCCTTCTTTCCTGCTTCTTCTTGCATCCTCCGGTGTAGAAGCTGGGGCAGGAACCGGATGAACAGTCTACCCGCCCCTAGCAGGCAACCTGGCACACGCAGGAGCATCGGTAGACCTAACTATCTTTTCACTACACTTAGCAGGAATTTCTTCGATTCTAGGAGCCATTAACTTTATTACCACAATCCTGAATATGAAACCTCCGGCCATTTCACAATATCAAACACCACTCTTTGTCTGAGCAGTCCTAATTACCGCTGTACTGCTTCTTTTATCCCTGCCCGTACTTGCCGCTGGTATTACAATACTTCTCACAGACCGAAACCTAAACACAACATTCTTCGATCCTGCCGGAGGAGGAGACCCAATCCTCTACCAACACCTATTCTGATTCTTC


>RSAF8 [organism=Asterropteryx semipunctata]
TGGTCGGAACAGCCCTAAGCCTACTGATTCGGGCTGAACTTAGCCAGCCCGGGGCCCTACTAGGAGACGACCAAATCTACAATGTCATTGTAACCGCCCACGCATTTGTAATAATTTTCTTTATAGTAATACCAATTATGATTGGAGGCTTTGGAAACTGGCTAATCCCCTTAATGATCGGGGCCCCTGATATGGCATTCCCCCGAATAAATAATATGAGCTTCTGATTATTACCCCCTTCTTTCCTCCTACTACTAGCCTCCTCTGGGGTTGAAGCTGGGGCAGGTACGGGATGAACAGTGTATCCCCCCCTCGCAGGGAATCTTGCCCACGCAGGGGCCTCCGTTGACCTGACCATTTTTTCCCTCCACCTGGCCGGTATTTCCTCAATCCTAGGGGCAATTAACTTCATTACTACCATTCTTAATATGAAACCACCAGCTATTTCACAATACCAGACACCCCTGTTCGTCTGAGCCGTGCTAATCACTGCCGTGCTACTTCTTCTATCACTTCCTGTACTTGCAGCAGGAATCACAATGCTTCTTACGGACCGAAATCTAAACACCACCTTCTTCGACCCCGCAGGAGGAGGTGACCCCATTCTATATCAGCATCTTTTCTGATTCTTCGGTCACCC

>RSAF9 [organism=Callogobius bifasciatus]
GCTTGGGCCGGATAGTGGGCACAGCATTAAGCCTGCTTATTCGGGCCGAACTGAGTCAACCTGGGGCCCTACTAGGGGACGACCAAATCTATAACGTAATCGTCACCGCTCACGCATTCGTAATAATTTTCTTTATAGTAATGCCAATTATGATTGGAGGATTTGGTAATTGACTCATCCCTCTAATAATCGGAGCCCCCGATATGGCCTTCCCTCGAATAAATAACATAAGCTTTTGACTTCTCCCTCCTTCTTTCCTCCTGCTATTGGCATCCTCTGGCGTTGAAGCCGGGGCCGGAACAGGTTGAACTGTGTACCCTCCGTTGGCAGGAAATCTAGCACATGCAGGAGCTTCTGTAGACCTAACAATCTTTTCCCTACATTTAGCAGGTATTTCGTCAATTCTAGGAGCTATTAATTTTATCACCACCATTCTTAACATGAAACCTCCAGCGATCTCACAGTACCAAACACCTCTTTTCGTTTGGGCCGTCCTTATCACAGCCGTCCTTCTTCTCCTTTCACTACCAGTACTTGCCGCCGGCATTACAATACTCCTAACTGATCGAAATTTAAACACAACTTTCTTTGACCCAGCAGGGGGAGGAGATCCAATTCTATACCAACACCTATTCTGATTCTTCGGTCACCCTGAAGTA


>RSAF11 [organism=Eviota guttata]
TGGAGATGACCAAATTTACAACGTAATCGTCACTGCCCACGCATTCGTTATGATTTTCTTTATAGTAATGCCAATTATGATTGGGGGGTTCGGAAACTGACTGATTCCTCTAATGATTGGTGCCCCTGACATGGCCTTCCCTCGAATGAATAATATGAGCTTTTGACTCCTCCCTCCTTCGTTCCTGCTGCTTCTAGCCTCTTCCGGGGTTGAAGCAGGGGCCGGAACCGGATGAACGGTTTACCCTCCCCTATCTGGTAACCTGGCACACGCTGGGGCCTCCGTAGACCTAACCATTTTTTCTTTACACCTAGCAGGTATCTCCTCAATTCTTGGGGCAATCAACTTCATCACAACAATCCTAAACATGAAGCCTCCAGCAATATCTCAATATCAGACACCTCTTTTCGTCTGGGCAGTCCTCATTACCGCCGTACTGCTCCTTCTCTCCCTTCCAGTCCTTGCTGCCGGCATTACAATGCTTCTAACCGATCGAAACCTCAATACTACATTCTTCGACCCCGCTGGAGGGGGAGACCCCATTCTTTACCAGCACCTCTTCTGATTCTT

>RSAF12 [organism=Eviota punyit]
TCATCCCTCTAATGGTGGGGGCCCCCGACATGGCCTTCCCTCGGATGAATAATATAAGCTTCTGACTCCTCCCCCCATCATTCCTTCTCCTCTTGGCATCTTCGGGTGTTGAAGCTGGAGCCGGAACGGGCTGAACCGTCTACCCCCCCCTCGCGGGCAATCTGGCCCACGCCGGAGCTTCCGTTGACCTAACAATTTTCTCCCTTCACCTTGCGGGAATCTCGTCTATTCTAGGGGCTATTAACTTTATTACCACCATCGTAAACATGAAACCACCCGTCGTGTCCCAATACCAAACGCCTCTGTTTGTTTGGGCCGTCCTGATTACAGCCGTACTTCTCCTTCTTTCCCTTCCGGTCCTGGCAGCCGGTATCACGATGCTGCTTACTGACCGTAACCTTAACACCACCTTTTTTGACCCAGCGGGGGG

>RSAF13 [organism=Gobiodon rivulatus]
GGAAACTGGCTAATCCCTTTAATGATCGGAGCCCCTGACATAGCCTTCCCTCGAATGAATAACATGAGCTTCTGACTTCTTCCCCCCTCTTTCCTTTTGCTACTGGCATCCTCAGGAGTTGAAGCAGGGGCGGGGACAGGATGAACTGTTTATCCCCCTTTAGCCGGTAATCTAGCGCACGCCGGGGCATCCGTCGATCTGACCATCTTTTCTCTTCATCTTGCAGGCATTTCTTCTATCCTGGGGGCAATCAACTTCATTACTACTATTATTAATATAAAACCTCCTACTATATCCCAATATCAAACACCCTTATTCGTCTGGGCCGTACTTATTACAGCTGTACTATTGCTTCTCTCCCTCCCCGTTCTTGCTGCCGGAATCACGATACTTCTCACAGACCGAAATCTCAATACAACCTTTTTTGACCCTGCGGGTGGAGGAGATCCCATTCTCTACCAACACTTGTTCTG

>RSAF14 [organism=Eviota sp. "Red Sea 3"]
AGTCGGCACAGCTCTCAGCCTGTTGATTCGAGCAGAGCTCGCCCAACCAGGAGCTCTCCTTGGCGACGACCAGATTTATAATGTAATCGTCACCGCCCACGCATTCGTAATAATTTTCTTTATAGTAATACCCATTATGATTGGGGGCTTTGGAAATTGACTAGTTCCCCTAATAATTGGGGCCCCCGATATAGCCTTTCCTCGCATGAACAATATGAGTTTCTGACTCCTTCCCCCCTCCTTCCTTCTTCTTCTAGCCTCTTCTGGCATTGAAGCAGGGGCCGGAACCGGTTGAACTGTATACCCCCCATTAGCAGGAAATCTCGCACACGCAGGAGCTTCCGTTGACCTGACGATTTTCTCTCTTCATTTAGCAGGTATCTCTTCAATCCTAGGCGCCATTAATTTTATTACTACAATCCTAAATATAAAACCCCCCGCAATTACTCAATTTCAAACGCCACTATTTGTTTGAGCTGTTCTAATTACAGCAGTACTACTTCTGCTTTCTCTACCAGTCTTAGCCGCAGCTATTACCATGCTTCTAACCGACCGAAACCTTAACACAACCTTTTTCGATCCCGCAGGAGGGGGAGACCCAATTCTCTACCAACACTTATTCTGATTCTTC

>RSAF15 [organism=Eviota zebrina]
ACTGCTTTAAGCCTACTGATCCGTGCAGAACTAAGCCAACCCGGGGCCCTCCTGGGAGATGATCAAATCTATAACGTAATCGTCACTGCTCACGCATTCGTGATGATCTTCTTTATAGTAATACCAATTATGATTGGAGGCTTTGGAAACTGACTTATCCCACTAATGGTCGGTGCCCCTGATATGGCCTTTCCTCGAATGAACAATATGAGCTTCTGACTGCTCCCTCCGTCATTCCTCCTCTTGCTAGCATCTTCTGGGGTTGAGGCGGGGGCCGGAACGGGTTGAACCGTCTATCCGCCCCTTGCAGGCAACCTGGCACACGCCGGGGCGTCCGTCGACCTAACAATTTTCTCCCTCCATCTTGCAGGTATTTCCTCTATTCTTGGAGCTATCAATTTTATTACAACTATTCTAAATATGAAACCTCCTGCTATTTCACAATATCAGACCCCTCTTTTCGTCTGAGCCGTCCTAATTACCGCCGTGCTTCTTCTACTTTCCCTGCCCGTCCTAGCTGCCGGCATTACCATGTTACTAACTGATCGAAACCTAAATACGACCTTCTTTGACCCTGCCGGTGGAGGGGACCCAATTCTCTACCAACACCTCTTCTGATTCTT

>RSAF16 [organism=Gnatholepis anjerensis]
TGACTAGTTCCCCTGATGATCGGAGCCCCTGATATGGCCTTTCCTCGAATGAATAACATAAGCTTTTGACTCCTTCCACCTTCATTCCTACTTCTTTTAGCCTCCTCTGGAGTTGAAGCAGGTGCAGGAACGGGCTGAACAGTATACCCCCCACTATCAGGGAATCTTGCCCATGCCGGAGCCTCTGTTGATCTCACAATCTTTTCCCTACATTTAGCTGGTATTTCTTCAATTTTAGGTGCAATCAACTTTATCACAACCATCCTAAACATGAAACCTCCTGCAATCTCCCAATATCAAACCCCTCTATTTGTCTGAGCCGTTCTAATCACAGCTGTTCTCCTGCTTCTGTCCCTTCCAGTTCTTGCAGCCGGTATTACAATACTTCTTACAGACCGAAATCTAAATACAACCTTCTTTGACCCCTCAGGAGGTGGAGACCCAATCCTGTATCAGCACCTGTTC


>RSAF17 [organism=Gobiodon citrinus]
GATCCCCCTGATGATCGGCGCCCCCGACATGGCCTTTCCCCGAATGAATAATATAAGCTTCTGGCTCCTCCCTCCCTCTTTTCTTCTCTTACTGGCGTCTTCGGGCGTCGAAGCGGGAGCAGGGACGGGATGAACCGTTTATCCTCCACTAGCCGGCAACCTTGCACACGCCGGAGCATCCGTTGACCTAACTATTTTCTCTCTCCACCTTGCAGGCATCTCTTCTATCCTCGGAGCAATTAACTTCATTACTACGATCCTTAACATAAAACCCCCTGCCGTCTCTCAGTATCAAACACCCTTGTTCGTCTGAGCTGTACTAATTACGGCCGTATTGTTACTCCTCTCCCTCCCAGTTCTTGCTGCCGGAATTACAATGCTCCTGACAGACCGAAACCTCAACACAACTTTCTTTGACCCCGCAGGTGGAGGAGACCCCATTCTCTACCAGCACTT


>RSAF18 [organism=Istigobius decoratus]
GACCAAATTTATAATGTGATCGTTACTGCTCACGCATTCGTAATAATTTTCTTTATAGTAATACCAATTATGATTGGGGGCTTTGGGAACTGATTAATCCCTCTAATGATTGGCGCACCCGATATGGCCTTCCCTCGAATAAACAACATAAGCTTCTGACTCCTCCCCCCTTCTTTCCTCCTACTATTGGCATCGTCAGGGGTAGAAGCTGGAGCCGGAACTGGATGAACAGTCTACCCCCCTTTAGCCGGGAACCTTGCCCATGCAGGAGCATCTGTCGATCTCACGATTTTCTCCCTCCACCTAGCGGGAATCTCCTCAATTTTAGGAGCCATTAATTTCATCACTACAATCCTAAACATAAAACCACCCGCCATCTCACAATACCAGACCCCGCTGTTTGTCTGAGCTGTTTTAATTACAGCCGTACTACTTCTTCTTTCCCTCCCAGTCCTTGCCGCCGGAATTACAATACTTCTTACAGACCGAAACCTAAACACCACTTTCTTCGACCCTGCAGGA

>RSAF19 [organism=Lotilia graciliosa]
GTAGGCACAGCCCTGAGCCTACTCATTCGAGCTGAATTAAGCCAGCCTGGCGCCCTCTTAGGTGATGATCAGATTTATAATGTGATCGTTACCGCCCACGCATTTGTAATAATTTTCTTTATAGTAATACCAATCATGATTGGGGGGTTTGGGAATTGACTCATTCCTCTGATAATCGGAGCCCCCGATATGGCTTTTCCCCGGATGAACAATATAAGCTTTTGACTCCTCCCCCCCTCCTTCCTCCTCCTACTCGCATCTTCCGGCGTAGAAGCCGGAGCGGGGACCGGATGGACAGTTTACCCACCCCTAGCCGGCAACTTAGCACACGCAGGCGCATCCGTCGACCTGACAATCTTCTCCCTTCACCTGGCAGGGGTTTCTTCTATTCTAGGTGCCATTAATTTTATTACTACGATTTTGAACATAAAACCCCCGGCCATCTCACAGTATCAAACACCACTATTTGTGTGAGCAGTTTTAATTACTGCCGTACTTCTTCTGCTCTCCCTGCCCGTGCTTGCCGCTGGCATTACAATGCTCCTTACAGACCGAAACCTAAACACATCATTCTTTGACCCCGCCGGAGGTGGAGACCCAATCCTGTACCAGCACCTATTCTG


>RSAF20 [organism=Apogon sp. 1]
CCTTCTCGGCGACGACCAGATTTACAATGTAATTGTTACGGCACATGCATTTGTAATGATTTTCTTTATAGTAATGCCAATTATGATTGGAGGCTTTGGAAACTGGCTAATCCCCCTTATGATCGGAGCCCCCGACATGGCATTCCCCCGAATGAACAACATGAGCTTCTGACTCCTCCCGCCCTCTTTCCTCCTTCTGCTCGCTTCCTCCGGCGTAGAAGCAGGAGCTGGGACCGGGTGAACAGTCTACCCCCCACTTGCAGGCAACCTAGCCCATGCGGGAGCCTCTGTTGACCTAACAATCTTCTCCCTACACCTGGCTGGGATCTCATCAATCCTTGGGGCTATTAATTTTATTACCACAATTATTAACATGAAACCCCCTGCCATCACCCAATACCAGACCCCTCTATTTGTGTGAGCCGTCCTAATTACAGCTGTTCTTCTCCTTCTCTCCCTTCCTGTTCTAGCCGCCGGCATTACAATGCTGCTTACAGATCGAAACCTAAACACAACCTTCTTTGACCCAGCAGGAGGAGGCGACCCTATTCTGTACCAACACTTATTCTGATTCTTC


>RSAF21 [organism=Fowleria isostigma]
CTTGGCGACGACCAGATCTATAATGTTATTGTTACTGCCCACGCATTCGTAATGATTTTCTTTATAGTAATGCCAATTATGATTGGAGGCTTTGGAAACTGACTTATTCCCTTAATGATTGGGGCCCCTGACATAGCATTCCCCCGAATGAACAACATGAGCTTTTGACTTCTGCCTCCTTCATTCCTCCTCCTCCTTGCTTCTTCCGGGGTAGAGGCCGGGGCTGGAACAGGGTGAACAGTCTACCCCCCTCTGGCGGGCAACCTTGCCCACGCAGGGGCCTCCGTAGATCTCACAATTTTCTCCCTCCACTTGGCAGGAATCTCATCAATTTTAGGAGCAATTAATTTTATTACTACAATCATTAATATGAAACCTCCCGCCATCACCCAATATCAAACGCCTTTATTTGTGTGGGCGGTTCTTATTACTGCAGTACTTCTTCTACTCTCTTTACCCGTTTTAGCCGCTGGAATTACAATGCTCCTGACTGACCGAAATCT

>RSAF22 [organism=Cheilodipterus pygmaios]
GCGCTTAGCCTTCTCATTCGAGCAGAACTAAGCCAGCCCGGAGCCCTTCTCGGCGATGATCAGATCTATAATGTGATCGTTACAGCACATGCCTTCGTAATGATTTTCTTTATAGTAATACCAATTATGATTGGAGGTTTCGGAAACTGACTTATCCCCCTAATGATTGGTGCCCCCGATATAGCCTTCCCTCGAATGAATAATATGAGCTTCTGGCTTCTTCCCCCCTCATTTCTTCTTCTTCTCGCTTCCTCTGGAGTAGAAGCTGGGGCTGGTACCGGATGAACTGTTTATCCCCCTCTTGCTGGCAACCTTGCTCATGCAGGAGCCTCCGTTGATCTCACAATTTTCTCCCTGCACTTAGCAGGTGTCTCTTCTATTTTAGGAGCAATTAATTTCATCACTACGATTATTAATATGAAACCTCCTGCAATTACCCAATATCAAACTCCCCTGTTCGTTTGGGCAGTTCTGATTACCGCCGTCCTCCTTCTTCTTTCTCTCCCCGTTCTAGCTGCCGGTATCACAATGCTACTAACAGACCGTAATCTAAACACAACCTTCTTTGACCCCGCAGGAGGTGGAGACCCAATTCTTTAT

>RSAF23 [organism=Ecsenius aroni]
TACTAATTCGAGCTGAACTGAGTCAACCCGGGGCCTTGCTCGGAGACGACCAAATCTACAATGTAATCGTTACAGCCCACGCCTTCGTTATAATTTTCTTTATAGTAATACCAATTATGATTGGAGGTTTTGGCAACTGACTTATTCCCCTAATGATTGGGGCGCCTGATATGGCATTTCCCCGAATAAATAACATAAGCTTCTGACTTCTCCCTCCATCCTTCCTTCTCCTCTTAGCCTCATCAGGGGTTGAAGCCGGGGCCGGGACGGGTTGAACAGTTTACCCTCCTTTATCAGGTAACTTAGCCCACGCAGGGGCCTCCGTTGACCTAACTATTTTCTCCTTACACTTAGCCGGAATTTCTTCAATCCTTGGGGCCATTAACTTCATTACCACAATTATTAACATGAAACCCCCTGCTATCACACAGT


>RSAF24 [organism=Ecsenius frontalis]
TAAGCCTACTAATCCGAGCTGAACTTAGTCAACCCGGAGCCTTGCTCGGAGATGACCAGATCTACAATGTAATCGTTACAGCCCACGCCTTCGTTATAATTTTCTTTATAGTAATACCAATTATGATTGGAGGCTTTGGCAACTGACTAATTCCCTTAATGATTGGAGCGCCTGATATGGCATTCCCCCGAATGAATAATATGAGCTTCTGGCTCCTCCCCCCATCCTTCCTTCTCCTCTTAGCCTCATCAGGGGTTGAGGCTGGAGCCGGGACTGGTTGAACAGTCTACCCTCCTTTATCAGGTAATTTAGCCCACGCAGGGGCCTCCGTTGACCTAACTATCTTTTCCCTCCACCTTGCCGGAATTTCTTCAATCCTTGGGGCCATCAACTTTATTACCACAATTATTAACATAAAACCTCCTGCTATTACACAATACCAAACACCCCTTTTCGTGTGGGCCGTCCTAATTACAGCAGTACTTCTACTTCTATCACTCCCAGTTCTTGCTGCAGGGATTACAATGCTTCTTACAGACCGAAACCTAAACACCACCTTCTTTGATCCGGCAGGGGGAGGGGACCCTATCCTCTACCAACACCTCTTCTG

>RSAF25 [organism=Callionymidae sp. 1]
ACGACCAAATTTACAATGTTATCGTTACAGCCCATGCATTCGTAATGATTTTTTTCATAGTAATGCCCATTATGATTGGGGGTTTTGGGAATTGATTAATTCCTATAATAATCGGCGCCCCTGATATAGCATTCCCTCGAATAAACAACATAAGCTTCTGGCTTCTGCCTCCAGCTTTTCTACTCCTTTTAGCCTCTTCAGGGGTTGAAGCAGGTGCTGGCACAGGTTGAACTGTCTACCCCCCTCTCTCCAGCAACCTTGCCCATGCGGGCGCCTCTGTAGACCTGACTATCTTTTCCCTTCACTTGGCAGGAATCTCGTCTATCTTAGGAGCTATTAACTTTATTACAACTATTATTAACATAAAAACCCCAACCCTAACACAATACCAAATACCCCTTTTTGTTTGAGCTGTTCTTATTACAGCTGTACTCCTTCTTTTATCCCTCCCTGTATTAGCCGCAGGAATTACCATGCTCCTTACGGACCGAAATCTAAACACCACATTTTTT

>RSAF26 [organism=Opistignathidae sp. 2]
TTCTTCTTCTGGCCTCTTCAGGGGTCGAAGCAGGGGCTGGAACAGGATGAACTGTATACCCCCCTTTATCAGGCAATTTAGCCCACGCCGGAGCATCTGTTGATCTCACTATTTTTTCCCTTCACCTGGCTGGGGTGTCCTCAATCCTAGGGGCTATTAATTTTATTACAACTATTATTAACATGAAACCTCCTGCTATTTCACAGTATCAGACACCTTTATTTGTATGAGCTGTGCTAATTACAGCAGTTCTTTTACTACTTTCTCTGCCCGTTCTAGCTGCTGGGATTACAATACTTTTAACAGACCGAAATCTTAATACTACCTTCTTTGATCCCGCCGGAGGGGGAGATCCTATCTTATATCAACACTTATTC


>RSAF27 [organism=Parapercis hexophthalma]
GCCTTGAGCCTCCTTATTCGGGCAGAACTAAGTCAACCCGGTGCTCTTCTAGGTGATGACCAAATTTATAATGTAATCGTCACAGCACATGCCTTTGTAATAATTTTCTTTATGGTAATGCCTATTATAATTGGAGGCTTCGGAAACTGACTGATTCCTTTAATGATTGGAGCCCCTGATATGGCCTTCCCACGAATAAACAACATAAGCTTCTGACTTCTCCCCCCTTCCCTTCTCCTACTCTTAGCCTCTTCTGGGGTAGAAGCTGGGGCTGGAACTGGTTGAACAGTTTATCCCCCTCTAGCTGGTAATTTAGCACACGCAGGGGCATCTGTAGATCTAACTATTTTTTCCCTACATTTAGCTGGTATTTCGTCTATTTTAGGGGCCATTAACTTTATTACAACAATCCTTAACATGAAGCCCCCTGCAGTGACCCAATATCAAACCCCTTTATTCGTCTGAGCTGTATTAATTACTGCTGTTCTTCTTCTCCTTTCTCTTCCAGTTCTAGCCG

>RSAF28 [organism=Chlidichthys rubiceps]
TCTTTTTTATAGTAATACCTATTCTGATTGGAGGCTTTGGAAACTGGCTTGTCCCGTTAATGATTGGGGCACCAGACATGGCCTTCCCTCGAATAAATAATATGAGTTTTTGACTCCTCCCTCCCTCCTTTCTGCTACTCCTAGCCTCCTCAGGAGTTGAAGCTGGGGCAGGAACCGGTTGAACAGTATACCCCCCTTTATCAGGCAACCTTGCTCACGCAGGTGCTTCTGTTGACTTAACCATTTTCTCCCTTCACTTAGCAGGTATTTCATCTATTCTTGGCGCAATTAATTTTATTACTACCATTATTAATATGAAGCCCCCAGCAATTACTCAATACCAGACACCTTTATTTGTCTGAGCAGTGTTTATCACTGCTATTCTATTACTTCTCTCACTCCCAGTTCTTGCTGCTGCTATT


>RSAF29 [organism=Pseudochromidae sp. 2]
GTCCCGTTAATGATTGGGGCACCAGACATGGCCTTCCCTCGAATAAATAATATGAGTTTTTGACTCCTCCCTCCCTCCTTTCTGCTACTCCTAGCCTCCTCAGGAGTTGAAGCTGGGGCAGGAACCGGTTGAACAGTATACCCCCCTTTATCAGGCAACCTTGCTCACGCAGGTGCTTCTGTTGACTTAACCATTTTCTCCCTTCACTTAGCAGGTATTTCATCTATTCTTGGCGCAATTAATTTTATTACTACCATTATTAATATGAAGCCCCCAGCAATTACTCAATACCAGACACCTTTATTTGTCTGAGCAGTGTTTATCACTGCTATTCTATTACTTCTCTCACTCCCAGTTCTTGCTGCTGCTATTACCATACTTTTAACTGATCGAAACTTAAATACGACTTTCTTCGACCCTGCAGGAGGGGGGGATCCTATCCTTTACCAACAT

>RSAF30 [organism=Pseudochromidae sp. 1]
CTGCTCTAAGTCTGCTAATTCGGGCAGAACTGAGCCAGCCCGGAGCTCTGCTCGGTGACGACCAAATCTACAACGTAATCGTCACGGCACACGCTTTCGTAATAATTTTCTTTATAGTTATACCAATCATAATTGGGGGGTTTGGAAACTGACTAATCCCCCTCATAATCGGCGCCCCTGATATGGCATTCCCCCGAATAAACAACATAAGCTTTTGACTACTCCCTCCATCATTCCTACTGCTGCTGGCATCTTCTGGTGTAGAAGCCGGTGCCGGCACTGGCTGGACTGTGTACCCCCCACTGTCAGGAAACCTCGCACACGCCGGAGCATCCGTCGACCTAACTATCTTCTCACTCCATTTAGCTGGAATTTCATCAATTCTGGGGGCAATTAATTTCATTACCACAATTATTAACATGAAACCCCCCGCTATCTCTCAATACCAAACTCCTTTATTTGTATGAGCAGTACTAATTACCGCAGTTCTCCTATTATTATCATTACCTGTCCTGGCAGCAGGTATTACCATACTCCTCACAGACCGAAACCTGAATACTACTTTTTTTG

>RSAF31 [organism=Pseudochromis sp. 2]
TAGGAACCGCACTAAGCCTCCTCATTCGGGCCGAACTTTGCCAGCCCGGGGCCCTTCTCGGAGACGACCAAATTTATAATGTTATTGTTACTGCGCATGCTTTCGTAATAATCTTTTTTATAGTAATACCTATTCTGATTGGAGGCTTTGGAAACTGGCTTGTCCCGTTAATGATTGGGGCACCAGACATGGCCTTCCCTCGAATAAATAATATGAGTTTTTGACTCCTCCCTCCCTCCTTTCTGCTACTCCTAGCCTCCTCAGGAGTTGAAGCTGGGGCAGGAACCGGTTGAACAGTATACCCCCCTTTATCAGGCAACCTTGCTCACGCAGGTGCTTCTGTTGACTTAACCATTTTCTCCCTTCACTTAGCAGGTATTTCATCTATTCTTGGCGCAATTAATTTTATTACTACCATTATTAATATGAAGCCCCCAGCAATTACTCAATACCAGACACCTTTATTTGTCTGAGCAGTGTTTATCACTGCTATTCTATTACTTCTCTCACTCCCAGTTCTTGCTGCTGCTATTACCATACTTTTAACTGATCGAAACTTAAATAC


>RSAF32 [organism=Chlidichthys auratus]
GCCTTCTTATTCGAGCCGAACTTTGTCAACCAGGAGCCCTTCTTGGGGATGACCAAATTTACAATGTTATTGTTACCGCACATGCTTTCGTAATAATTTTTTTTATAGTAATACCTATTTTAATTGGAGGCTTTGGAAACTGGCTTGTACCTTTAATAATTGGGGCTCCAGACATGGCTTTCCCTCGAATAAACAATATAAGCTTTTGACTTCTTCCTCCATCTTTTCTACTCCTTTTAGCTTCTTCAGGCGTAGAAGCCGGGGCAGGGACTGGTTGAACAGTTTACCCGCCTCTCTCAGGAAACCTGGCTCACGCAGGCGCTTCTGTTGATTTAACTATCTTTTCTTTACACTTAGCAGGTATTTCGTCTATTCTTGGTGCAATCAATTTTATTACTACCATTATTAATATGAAACCACCTGCAATTACGCAATACCAAACGCCTCTATTTGTGTGAGCAGTATTTATTACTGCTATTTTACTTCTGCTTTCTCT

>RSAF33 [organism=Eleotridae sp. 1]
CCCTAAGCCTTCTTATTCGGGCCGAGCTTGGCCAACCCGGCGCCTTGCTGGGTGATGACCAGATCTATAATGTAATCGTTACAGCCCACGCATTTGTAATAATCTTTTTCATAGTTATGCCCGTTATAATTGGAGGATTCGGAAACTGACTAATCCCATTAATAATTGGCGCACCCGACATAGCATTCCCCCGAATGAATAACATGAGCTTCTGGCTCCTCCCTCCCTCTTTCCTCCTACTACTAGCTTCTTCAGGGGTAGAAGCTGGGGCGGGCACAGGTTGAACCGTCTACCCCCCATTAGCCGGTAACCTGGCCCACGCAGGGGCATCTGTAGATCTTACAATCTTTTCCCTGCATCTAGCCGGGATTTCCTCTATCCTAGGGGCTATTAACTTTATTACAACCATTCTAAACATGAAGCCTCCAGCCATCTCCCAATACCAAACTCCGCTATTTGTGTGGGCAGTTTTAATTACAGCCGTACTTCTGCTGCTATCTTTACCAGTTTTAGCCGCCGGTATCACAATACTCTTAACGGACCGAAACCTCAACACCACCTTCTTTGACCCAGCTGGGGGAGGAGACCCAATCCTTTACCAACACCTGTTCTGA

>RSAF34 [organism=Pteragogus cryptus]
CTGCTCACGCATTCGTAATGATTTTCTTTATAGTCATGCCCATCATGATCGGAGGGTTTGGAAACTGGCTTATCCCTTTAATGATTGGGGCCCCCGACATGGCCTTCCCACGAATAAATAATATGAGCTTTTGACTACTACCTCCTTCATTTCTCCTTCTACTCGCCTCTTCTGGGGTAGAGGCTGGAGCTGGCACCGGGTGAACTGTTTATCCCCCTCTCGCAGGAAACCTAGCCCATGCAGGAGCTTCCGTAGACCTAACCATCTTCTCCTTACATTTAGCCGGAATCTCATCAATTCTCGGTGCAATCAACTTTATTACAACAATTATCAACATGAAGCCCCCCGCAATTTCCCAATATCAGACACCTCTATTTGTGTGAGCGGTCCTTATTACAGCCGTCCTCCTACTCCTCTCACTTCCAGTCCTTGCTGC

>RSAF35 [organism=Hemigymnus fasciatus]
CCCGGCGCTCTCCTCGGAGATGACCAGATTTACAATGTAATCGTTACAGCCCATGCATTCGTAATAATTTTCTTTATAGTAATACCAATTATAATTGGAGGCTTTGGAAACTGACTAATCCCTTTAATAATTGGAGCCCCCGACATAGCTTTTCCCCGAATGAACAACATGAGCTTCTGACTTCTTCCCCCATCCTTCCTACTCCTTCTTGCATCCTCTGGTGTCGAAGCAGGCGCCGGAACTGGTTGAACAGTCTACCCGCCCCTAGCAGGAAACCTAGCCCATGCCGGTGCATCTGTTGATCTAACTATTTTCTCCCTACATCTGGCTGGAATTTCATCCATCCTCGGCGCTATTAACTTCATTACAACCATCATCAACATGAAACCCCCTGCCATCTCCCAATACCAGACACCTCTTTTCGTTTGAGCTGTTCTAATTACAGCTGTACTCCTTCTTC

>RSAF36 [organism=Tripterygiidae sp. 1]
TTATTCGGGCTGAATTAAGTCAACCTGGAGCATTATTAGGAGATGATCAGATCTACAATGTAATCGTAACTGCTCATGCTTTTGTAATGATTTTCTTTATAGTAATACCTATTCTGATTGGAGGATTTGGCAATTGACTAATCCCCTTAATGATTGGAGCGCCTGACATAGCCTTCCCTCGTATAAACAATATGAGTTTTTGACTTTTACCTCCTTCTTTTCTTCTTCTCTTAGCCTCCTCTGGTGTTGAAGCCGGAGCTGGAACAGGGTGAACAGTTTATCCTCCTTTATCAGGCAATCTTGCGCATGCAGGGGCTTCTGTAGACTTAACTATTTTCTCTCTTCATCTAGCAGGTATTTCGTCAATTCTCGGAGCTATTAATTTTATTACCACTATCATTAATATGAAACCTCCTGCCATTTCTCAATATCAGACCCCTTTGTTCGTATGAGCAGTTTTAATCACAGCCGTGCTCCTGCTCTTATCTCTGCCAGTTCTTGCTGCA


>RSAF38 [organism=Pleurosicya prognatha]
CATAATCGGCGGCTTTGGCAACTGGCTAATCCCACTAATGATTGGGGCCCCTGATATAGCATTTCCTCGAATGAACAACATGAGCTTCTGACTACTCCCGCCCTCCTTTCTCCTACTCCTTGCATCGTCGGGCATTGAAGCTGGGGCAGGGACAGGATGAACCGTCTACCCTCCCCTGGCAGGCAACCTTGCCCACGCGGGCCCGTCAGTAGACCTTACTATCTTCTCCCTCCATCTAGCCGGGGTTTCCTCAATCCTGGGCGCAATCAACTTTATCACAACAATCCTTAATATAAAACCCCCAGCCGTCTCGCAATACCAAACCCCGCTATTCGTCTGGGCAGTCCTAATCACAGCGGTACTACTGCTCCTGTCGCTCCCCGTGCTGGCCGCTGGTATTACAATACTACT
